# Supplementary material for: Preoperative education in patients undergoing foot and ankle surgery: a scoping review
Source: Syst Rev. 2023 Nov 13;12:210. doi: 10.1186/s13643-023-02375-2 (PMC10644491; doi:10.1186/s13643-023-02375-2)
Supplement: Supplementary file 4 — Additional file 4. Detailed data of studies addressing patients undergoing any orthopedic surgery, including foot and ankle procedures but not providing specific data of them. [file 13643_2023_2375_MOESM4_ESM.xlsx]

## Sheet: Hoja 1
	Reference	Year of publication	Journal	Design	Language	Country	Number of participants	Inclusion criteria	Exclusion criteria	Participants diagnosis	Indicated surgery	Surgeon profession	Who delivered the education	When it was delivered	Where it was delivered	Method of education delivery	Used educative/informative documents	Used Instruments to evaluate education	Number of sessions	Evaluated outcomes	Principal conclusions
Heikkinen 2007	Heikkinen K, Leino-Kilpi H, Hiltunen A, Johansson K, Kaljonen A, Rankinen S, et al. Ambulatory orthopaedic surgery patients’ knowledge expectations and perceptions of received knowledge. J Adv Nurs 2007;60:270–8.	2007	Journal of advance nursing research	Cross-sectional	English	Finland	120	Ambulatory surgery patients; over 18 years, Finnish speaking, no cognitive disabilities, capable of completing the questionnaire and giving informed consent	Trauma patients	Not mencioned	Arthroscopy (Shoulder, elbow, knee and ankle)	Not mencioned	Nurse	Before surgery	Hospital	The education session consisted of individual face-to-face education with a nurse. One nurse delivered this education session, which lasted about 30 minutes and took place in a separate room in the day surgery unit. Patients were given a leaflet about the content of the session. This content was divided into six dimensions – bio-physiological, functional, experiential, ethical, social and financi…	A leaflet about the content of the session	None	1 session of 30 minutes	Patient expectations regarding the intervention. Knowledge expectations were correlated with age and professional education. Perceptions of received knowledge were correlated with previous outpatient surgery, expected knowledge and perceptions of knowledge received were related to the level of basic education.	Patients’ knowledge expectations are greater than the knowledge they perceived that they receive, and they cannot become empowered if they lack important knowledge. Further research is needed to learn about meeting patients' knowledge expectations: Estudio mide expectativas de conocimiento. No hay intervención educativa. Los pacientes recibieron una intervención educativa previa por una enfermera
Holman 2014	Holman JE, Stoddard GJ, Horwitz DS, Higgins TF. The effect of preoperative counseling on duration of postoperative opiate use in orthopaedic trauma surgery: a surgeon-based comparative cohort study. J Orthop Trauma 2014;28:502–6. https://doi.org/10.1097/BOT.0000000000000085.	2014	J Orthop trauma	Quasi-experimental	English	USA	613	All Utah residents admitted to the orthopaedic trauma service with isolated operative musculoskeletal injury. For 24 months	(1) They were flown from surrounding states and therefore were not in the Utah database, (2) there was no record of postoperative opiate use in the UCSD, (3) they sustained multisystem trauma, (4) they required further surgery for nonunion, malunion, or complication, (5) the initial surgery was not trauma-related, (1) they were flown from surrounding states and therefore were not in the Utah data…	Isolated musculoskeletal injury that needed surgery	Not mencioned	Not mencioned	Trauma surgeon	Before surgery	Not mencioned	A standardized discussion with all patients and informed them at the time of injury that they would receive opiates for a maximum of 6 weeks postoperatively. This discussion included the following points: (1) acknowledge there is discomfort associated with the injury, (2) reduction of that discomfort is a priority for caregivers, (3) this pain may be reduced but not eliminated (4) oral opiates ar…	Not applicable	None	1 "session"	The use and frequence of use of opioids before injury, 6 weeks after surgery, and 12 weeks after surgery	The orthopaedic trauma population is significantly more likely than the general population to be using prescription opiates before injury. Physician discussion of 6-week opiate prescription limitation at the time of injury seems to lead to a lower rate of use at the 6-week postoperative mark but has no effect on rates of longer-term use.
Ilyas 2021	Ilyas AM, Chapman T, Zmistowski B, Sandrowski K, Graham J, Hammoud S. The Effect of Preoperative Opioid Education on Opioid Consumption After Outpatient Orthopedic Surgery: A Prospective Randomized Trial. Orthopedics 2021;44:123–7. https://doi.org/10.3928/01477447-20210201-07.	2021	Orthopedics	Randomized clinical trial	English	USA	237	Patients undergoing shoulder, elbow, wrist, foot or knee surgery	Under 18 years, procedures requiring hospitalization, surgerys performerd under local anesthesia, distal to wrist surgeries.	Not mencioned	Not mencioned	Not mencioned	Not applicable	The day of surgery	Hospital	Patients randomized to receive preoperative education viewed a brief multimedia presentation in the preoperative area on the day of surgery using a handheld tablet. The message of the preoperativ education consisted of (1) background on the opioid epidemic, including basic facts and consequences; (2) description of risk factors for opioid abuse and how to consume opioids safely; (3) information o…	Brief multimedia presentation using a handheld tablet	None	1	Opiods consumption after surgery, pain score, number of consumed tablets	Preoperative education reduce the consumption of opiods after 6 weeks of surgery.
Laude 2017	Laude K, Buchholz SW, Rodts M. Improving Patient Education at a Large Midwest Urban Orthopaedic Center. Orthop Nurs 2017;36:133–9. https://doi.org/10.1097/NOR.0000000000000327.	2017	Orthopaedic Nursing	Otro (especificar en nota)	English	USA	Not mencioned	Not mencioned	Not mencioned	Foot and Ankle: Ankle posttraumatic arthritis, Osteochondritis dissecans of the ankle, Plantar fascitit, Achilles rupture or tendonitis, Bunion	Total ankle asthroplasty, ankle debridement; arthroscopic OATS procedure, Endoscopic plantar fasciotomy, gastrocnemius recession, bunionectomy	Orthopedic surgeon	Not applicable	Not mencioned	Not applicable - electronic	Four electronic modules in a patient education system. The surgical-based education modules consisted in: "preparing for surgery, the surgery itself, recovering from surgery, and safety module"	"Electronic modules"	None	4 electronic modules	Compliance, surgeon dissemination of education material, Long of stay, falls	Semiautomated electronic patient education systems allows to documentare and track education material and compliance.
Morris 2014	Morris BJ, Richards JE, Archer KR, Lasater M, Rabalais D, Sethi MK, et al. Improving patient satisfaction in the orthopaedic trauma population. J Orthop Trauma 2014;28:e80–4. https://doi.org/10.1097/01.bot.0000435604.75873.ba.	2014	Journal of Orthopaedic Trauma	Randomized clinical trial	English	USA	212 randomized (only 76 analized)	18 years or older, English speaking, and had an isolated orthopaedic injury requiring admission to the orthopaedic trauma service and orthopaedic surgery on the same admission.	(1) previous orthopaedic trauma injuries treated at our institution, (2) traumatic brain injury, (3) admission greater than 7 days, (4) visually impaired, (5) intoxicated, (6) incarcerated, and (7) intubated or sedated.	Inpatient surgery orthopaedic trauma service. Only detailed if lower extremity/pelvis injury or upper extremity injury.	Not mencioned	Orthopedic surgeon	Research assistant	Within 24 hours of admission	The hospital	Biosketch card delivered to the patient	Biosketch card included a picture of the attending orthopaedic surgeon with a brief synopsis of his educational background, specialty, surgical interests, research interests, and other interests including hobbies	None	Not applicable	Satisfaction, measured with questions adapted from de HCAHPS survey	Patients receiving the intervention rated better the quality of the doctor care overall. No differences were found in the other questions of the survey. They have an incredible loss to follow up, they analized only 76 of 212 eligible patients. "A simple intervention in the form of a biosketch card provides patients with readily accessible objective information following encounters with attending …
Scott 2001	Scott A. How Much Information is Too Much Information for Patients? Journal of Integrated Care Pathways 2001;5:119–25. https://doi.org/10.1177/147322970100500303.	2001	Journal of integrated care pathways	Cross-sectional	English	UK	100 included (90% response rate)	All patients who attended the day surgery unit over a two-week period were given the questionnaire.	Not mencioned	Not mencioned	Not mencioned	Orthopedic surgeon	One of the researchers	Prior to admission. Not detailed	Not mencioned	"Written information"	"Written information"	None	Not applicable	Amount of information received. If they would have liked more information. Information made them less anxious. How helpful was the information. Pain score (VAS).	Day surgery patients were generally satisfied with the service they received, but that some patients who were not satisfied with the pre- operative information received had a higher pain score than did those who were satisfied with the pre-operative information.
Wong 2010a	Wong EM-L, Chan SW-C, Chair S-Y. Effectiveness of an educational intervention on levels of pain, anxiety and self-efficacy for patients with musculoskeletal trauma. J Adv Nurs 2010;66:1120–31. https://doi.org/10.1111/j.1365-2648.2010.05273.x.	2010	Journal of Advanced Nursing	Quasi-experimental	English	Hong Kong - China	125 (62 experimental group)	Chinese adult, able to communicate in Cantonese, ambulatory before injury, medically diagnosed as having musculoskeletal trauma of a single limb and undergoing orthopaedic surgery.	Skull fracture, rib fracture, unstable hemodynamic state, past history of chronic pain, or cognitive and mental impairment.	Not detailed (lower/upper limb)	Not mencioned	Orthopedic surgeon	Not mentioned	One day before surgery	Not mencioned	A 30 min educational intervention consisting in 5 min to build up rapport with the participant, 10 min to enhance patients' knowledge on pain and pain management, 10 min to reduce anxiety and regain self-efficacy and 5 min to reinforcement of importance of self-efficacy	None	None	1	Pain level (VAS), Anxiety (STAI: The State Scale of the State-Trait Anxiety Inventory), Self-efficacy (C-SES: Self-efficacy Scale)	Patients may benefit from this educational intervention in terms of relieving pain, anxiety and improving self-efficacy
Wong 2014	Wong EM-L, Chair S-Y, Leung DYP, Chan SW-C. Can a brief educational intervention improve sleep and anxiety outcomes for emergency orthopaedic surgical patients? Contemporary Nurse 2014:4292–321. https://doi.org/10.5172/conu.2013.4292.	2014	Contemporany Nurse	Quasi-experimental	English	Hong Kong	152	18 years or above, ambulatory before injury,	Unstable haemodynamic and neurological states or cognitive and mental impairments, as indicated in their medical doctors	Medically diagnosed as having a single limb fracture and undergoing orthopaedic internal fixation	Emergency orthopaedic surgery	Not mencioned	Nurse	Before surgery	Hospital	A 30 min educational intervention consisting in 5 min to build up rapport with the participant, 10 min to enhance patients' knowledge on pain and pain management, 10 min to reduce anxiety and regain self-efficacy and 5 min to reinforcement of importance of self-efficacy	None	None	1	Pain level, anxiety, pain inference on sleep, and sleep satisfaction	BEIs improve post-operative outcomes of pain level, anxiety level and sleep satisfaction for patients with fractured limbs who are undergoing unexpected surgery. The BEI together with relaxation exercises are feasible and could be incorporated into routine pre-operative nursing care
Pellino 1998	Pellino T, Tluczek A, Collins M, Trimborn S, Norwick H, Engelke ZK, et al. Increasing self-efficacy through empowerment. Orthop Nurs 1998;17:48???59. https://doi.org/10.1097/00006416-199807000-00009.	1998	Orthopaedic Nursing	Quasi-experimental	English	USA	74	Medically diagnosed as having a single limb fracture and undergoing orthopaedic internal fixation	No interest in participating, the patient had surgery before, and the patient was to ansious or hurried to complete the surveys	Requiring orthopedic procedures (major or minor). Not detailed.	Not detailed	Not mencioned	Nurse	Before surgery	Hospital	Teaching in the Learning Center with an "empowerment model"	Self efficacy instrument	Self efficacy instrument post operatorio	1 session before surgery, 1 session after surgery	Empowerment	Empowerment towards patients and family members has better results in the operation than the traditional model of approaching patients in the preoperative period
Wong 2010b	Wong EM-L, Chan SW-C, Chair S-Y. The effect of educational intervention on pain beliefs and postoperative pain relief among Chinese patients with fractured limbs. J Clin Nurs 2010;19:2652–5. https://doi.org/10.1111/j.1365-2702.2010.03260.x.	2010	Journal of Clinical Nursing	Quasi-experimental	English	Hong Kong - China	125 (62 experimental, 63 control)	Age >18; ambulatory before injury; a traumatic limb fracture and undergoing surgery; no history of chronic pain or cognitive or mental illness	Not mencioned	"Fractured limb" Not detailed	Not mencioned	Orthopedic surgeon	Nurse	Before surgery. Not detailed.	Hospital ward	A 30 min educational intervention consisting in 5 min to build up rapport with the participant, 10 min to enhance patients' knowledge on pain and pain management, 10 min to reduce anxiety and regain self-efficacy and 5 min to reinforcement of importance of self-efficacy	None	None	1	Pain level (VAS), Frequency of analgesic use, Pain barrier (The Pain Barrier Scale)	CBEI may play a substantial role in achieving better pain control, reducing pain among Chinese patients for the first seven days after they have undergone orthopaedic surgery for limb fractures.
Othin 2020	Othin M, Sendagire C, Mukisa J, Lubulwa C, Mulepo P, Wabule A, et al. Effect of preoperative information about pain on postoperative pain experience and patient satisfaction following orthopaedic surgery: A randomised controlled trial. Research Square 2020. https://doi.org/10.21203/rs.3.rs-130942/v1.	2020	Preprint (Research Square)	Randomized clinical trial	English	Uganda	398 (198 experimental arm, 200 control arm)	18 years and above, scheduled for elective orthopaedic surgery, that consented to participate in the study.	Surgically unrelated chronic pain, bone cancer and those that were previously recruited but came back for resurgery for the same/different condition.	Not mencioned	Not mencioned	Orthopedic surgeon	The principal investigator	The day before surgery	Not mencioned	Specific preoperative information about pain was given verbally following an order on the leaflet.This information involved the following: emphasis on patient’s own role in pain management, benefits of welltreated postoperative pain, role of physiotherapy, use of basic pain medication, disadvantages of poorly controlled pain, practical physical methods of pain management and other facts about pos…	None	None	1	Postoperative pain (using the verbal numerical rating scale, VNRS), patient satisfaction with pain management (yes/no)	Patients that received preoperative information about pain experienced lower and sharp declines of postoperative pain scores, but had a lower satisfaction than expected mainly due to unmet expectations with nursing care. Therefore, the use of preoperative information is vital in pain management postoperatively for patients and should be used together with the other standard postoperative pain man…
